# Supplementary material for: A HRM Real-Time PCR Assay for Rapid and Specific Identification of the Emerging Pest Spotted-Wing Drosophila (Drosophila suzukii)
Source: PLoS One. 2014 Jun 13;9(6):e98934. doi: 10.1371/journal.pone.0098934 (PMC4057120; doi:10.1371/journal.pone.0098934)
Supplement: Table S1 — Accession numbers of the sequences of the samples used in the design phase and the specificity-testing phase of the assay development. (XLSX) [file pone.0098934.s001.xlsx]

## Sheet: Sheet1
S. No.	ID	Species	Geographic origin	Accession number
1	DQ1	D. immigrans	Auckland, NZ	KJ671581
2	DQ2	D. immigrans	Auckland, NZ	KJ671583
3	DQ3	D. immigrans	Auckland, NZ	KJ671594
4	DQ4	D. immigrans	Auckland, NZ	KJ671605
5	DQ5	D. immigrans	Auckland, NZ	KJ671616
6	DQ11	D. suzukii	Hachijo Is, Tokyo, Japan	KJ500326
7	DQ12	D. biarmipes	Mysore, India	KJ500327
8	DQ13	D. lucipennis	Wulai, Taiwan	KJ500328
9	DQ14	D. mimetica	Kuala Belalong, Brunei	KJ500329
10	DQ15	D. subpulchrella	China	KJ500330
11	DQ16	D. takahashii	Yun Shui, Taiwan	KJ500331
12	DQ17	D. lutescens	Mito, Honshu, Japan	KJ500332
13	DQ18	D. eugracilis	Kuala Belalong, Brunei	KJ500333
14	DQ19	D. suzukii	Wapata, USA	KJ671582
15	DQ20	D. suzukii	Wapata, USA	KJ671584
16	DQ21	D. suzukii	Wapata, USA	KJ671585
17	DQ22	D. suzukii	Wapata, USA	KJ671586
18	DQ23	D. suzukii	Trento, Trentino, Italy	KJ671587
19	DQ24	D. suzukii	Trento, Trentino, Italy	KJ671588
20	DQ25	D. suzukii	Trento, Trentino, Italy	KJ671589
21	DQ26	D. suzukii	Trento, Trentino, Italy	KJ671590
22	DQ27	D. suzukii	Vizalgano, Trentino, Italy	KJ671591
23	DQ28	D. suzukii	Vizalgano, Trentino, Italy	KJ671592
24	DQ29	D. suzukii	Vizalgano, Trentino, Italy	KJ671593
25	DQ30	D. suzukii	Vizalgano, Trentino, Italy	KJ671595
26	DQ31	D. suzukii	Bologna, Italy	KJ671596
27	DQ32	D. suzukii	Bologna, Italy	KJ671597
28	DQ33	D. suzukii	Bologna, Italy	KJ671598
29	DQ34	D. suzukii	Bologna, Italy	KJ671599
30	DQ35	D. pseudoobscura	New Brighton, NZ	KJ671600
31	DQ36	D. pseudoobscura	New Brighton, NZ	KJ671601
32	DQ37	D. hydei	New Brighton, NZ	KJ671602
33	DQ38	D. hydei	New Brighton, NZ	KJ671603
34	DQ39	D. busckii	New Brighton, NZ	KJ671604
35	DQ40	D. simulans	New Brighton, NZ	KJ671606
36	DQ41	D. pseudoobscura	New Brighton, NZ	KJ671607
37	DQ42	D. pseudoobscura	New Brighton, NZ	KJ671608
38	DQ43	D. melanogaster	Thailand	KJ671609
39	DQ44	D. subpulchrella	China	KJ671610
40	DQ45	D. subpulchrella	China	KJ671611
41	DQ46	D. subpulchrella	China	KJ671612
42	DQ47	D. subpulchrella	China	KJ671613
43	DQ48	D. subpulchrella	China	KJ671614
44	DQ49	D. subpulchrella	China	KJ671615
45	DQ50	D. suzukii	Oregon, USA	KJ671617
46	DQ51	D. suzukii	Oregon, USA	KJ671618
47	DQ52	D. suzukii	Oregon, USA	KJ671619
48	DQ53	D. suzukii	Oregon, USA	KJ671620
49	DQ54	D. suzukii	Oregon, USA	KJ671621
50	DQ55	D. suzukii	Oregon, USA	KJ671622
51	DQ56	D. repleta	Auckland, NZ	KJ719440
52	DQ57	D. neozealandica	Whangarei, NZ	KJ719441
53	DQ60	D. kirki	Oratia, NZ	KJ671623
54	DD6	D. subpulchrella	Kanagawa, Japan	KJ500313
55	DD7	D. subpulchrella	Kanagawa, Japan	KJ500314
56	DD8	D. subpulchrella	Kanagawa, Japan	KJ500315
57	DD9	D. subpulchrella	Kanagawa, Japan	KJ500316
58	DN23	D. suzukii	Hachijo Is, Tokyo, Japan	KJ500318
59	DN24	D. biarmipes	Mysore, India	KJ500319
60	DN25	D. lucipennis	Wulai, Taiwan	KJ500320
61	DN26	D. mimetica	Kuala Belalong, Brunei	KJ500321
62	DN27	D. subpulchrella	China	KJ500322
63	DN28	D. takahashii	Yun Shui, Taiwan	KJ500323
64	DN29	D. lutescens	Mito, Honshu, Japan	KJ500324
65	DN30	D. eugracilis	Kuala Belalong, Brunei	KJ500325
