# Supplementary material for: A HRM Real-Time PCR Assay for Rapid and Specific Identification of the Emerging Pest Spotted-Wing Drosophila (Drosophila suzukii)
Source: PLoS One. 2014 Jun 13;9(6):e98934. doi: 10.1371/journal.pone.0098934 (PMC4057120; doi:10.1371/journal.pone.0098934)
Supplement: Table S2 — Robustness of the real-time PCR assay for the detection of D. suzukii . All low quality and low DNA samples were run in duplicate, therefore mean Cq and mean Melt Peak Temperatures are provided. Positive identifications depend on the amplification as well as melt peak temperatures, with D. suzukii melt peaks = 73°C (−0.2/+0.4°C). (XLSX) [file pone.0098934.s002.xlsx]

## Sheet: Sheet1
S. no.	Sample ID	Real-time assay			Species1	Collection location	Year of collection	Life stage, body part (no. of individuals)	Preservation	DNA extraction method
		Result	Mean Cq	Mean Melt Peak (°C)
1	DN10	+	25.63	73	D. suzukii	Oregon, USA	2012	1 x egg	RNAlater	Prepgem
2	DN11	+	21.52	73.2	D. suzukii	Oregon, USA	2012	1 x egg	RNAlater	Prepgem
3	DN12	+	23.92	73.1	D. suzukii	Oregon, USA	2012	2 x eggs	RNAlater	Prepgem
4	DN13	+	23.71	73	D. suzukii	Oregon, USA	2012	2 x eggs	RNAlater	Prepgem
5	DN14	+	24.12	73	D. suzukii	Oregon, USA	2012	4 x eggs	RNAlater	Prepgem
6	DN15	+	21.62	73	D. suzukii	Oregon, USA	2012	4 x eggs	RNAlater	Prepgem
7	DN16	+	26.93	73	D. suzukii	Oregon, USA	2012	1 x leg	RNAlater	Prepgem
8	DN17	+	27.39	73.2	D. suzukii	Oregon, USA	2012	1 x leg	RNAlater	Prepgem
9	DN18	-	NA	NA	D. suzukii	Oregon, USA	2012	1 x leg	RNAlater	Prepgem
10	DN19	+	25.48	73	D. suzukii	Oregon, USA	2012	1 x leg	RNAlater	Prepgem
11	DN20	+	24.96	73	D. suzukii	Oregon, USA	2012	2 x legs	RNAlater	Prepgem
12	DN21	+	26.43	73.4	D. suzukii	Oregon, USA	2012	whole insect, pin pricked	dry	Prepgem
13	DN22	+	25.73	73.2	D. suzukii	Oregon, USA	2012	whole insect, pin pricked	dry	Prepgem
14	DN23	+	26.43	73	D. suzukii	Oregon, USA	2012	whole insect, pin pricked	dry	Prepgem
